# Supplementary material for: Identification of Sinapic Acid Derivatives from Petit Vert Leaves and Their Effects on Glucose Uptake in C2C12 Murine Myoblasts
Source: Biomolecules. 2024 Oct 1;14(10):1246. doi: 10.3390/biom14101246 (PMC11505672; doi:10.3390/biom14101246)
Supplement: Supplementary file 1 [file biomolecules-14-01246-s001.zip]

Archive with 1 entries (1 files):
- biomolecules-3193047-supplementary.pdf
